# Supplementary material for: Inhibition of miRNA-34a Promotes M2 Macrophage Polarization and Improves LPS-Induced Lung Injury by Targeting Klf4
Source: Genes (Basel). 2020 Aug 20;11(9):966. doi: 10.3390/genes11090966 (PMC7563942; doi:10.3390/genes11090966)
Supplement: Supplementary file 1 [file genes-11-00966-s001.zip]

Archive with 2 entries (2 files):
- Supplementary Figure S1.png
- Supplementary Table S1_.pdf
